# Supplementary material for: Peripheral endothelial function can be improved by daily consumption of water containing over 7 ppm of dissolved hydrogen: A randomized controlled trial
Source: PLoS One. 2020 May 29;15(5):e0233484. doi: 10.1371/journal.pone.0233484 (PMC7259729; doi:10.1371/journal.pone.0233484)
Supplement: S1 Data — (XLSX) [file pone.0233484.s004.xlsx]

## Sheet: Sheet1
		High-H2 group																			Placebo group
		Characteristics of the enrolled volunteers										RHI値				lnRHI					Characteristics of the enrolled volunteers										RHI値				lnRHI
		age	sex	H (cm)	W (kg)	BMI (kg/m2)	SBP (mmHg)	DBP (mmHg)	HR (beats/min)		baseline	1 h	24 h	2 weeks	baseline	1 h	24 h	2 weeks			age	sex	H (cm)	W (kg)	BMI (kg/m2)	SBP (mmHg)	DBP (mmHg)	HR (beats/min)		baseline	1 h	24 h	2 weeks	baseline	1 h	24 h	2 weeks
	Number																			Number
	1	31-40	f	155-164	70-80	28.1-31.0	97	51	79		1.63	1.45	1.69	1.86	0.49	0.37	0.53	0.62		1	31-40	m	165-174	40-49	16.1-19.0	101	58	55		1.24	1.51	1.44	1.23	0.21	0.41	0.36	0.2
	2	31-40	m	155-164	50-59	19.1-22.0	99	56	69		1.36	1.95	1.7	1.89	0.31	0.67	0.53	0.64		2	41-50	f	145-154	40-49	19.1-22.0	95	59	79		1.96	1.8	2.09	1.43	0.69	0.63	0.74	0.36
	3	41-50	f	145-154	40-49	19.1-22.0	108	59	71		2.44	3.66	3.46	3.2	0.89	1.3	1.24	1.16		3	51-60	f	145-154	40-49	19.1-22.0	123	61	55		1.31	1.17	1.43	1.49	0.27	0.16	0.36	0.4
	4	21-30	m	175-190	60-69	19.1-22.0	112	76	62		1.41	1.49	1.33	1.45	0.34	0.4	0.29	0.37		4	31-40	f	145-154	40-49	19.1-22.0	115	64	64		1.64	2.38	2.23	1.43	0.49	0.87	0.8	0.36
	5	21-30	m	165-174	50-59	19.1-22.0	112	87	73		1.44	1.85	1.42	1.69	0.36	0.61	0.35	0.53		5	31-40	f	155-164	60-69	22.1-25.0	127	83	70		1.77	1.5	1.27	1.64	0.57	0.41	0.24	0.49
	6	31-40	m	165-174	60-69	22.1-25.0	128	82	84		1.54	1.82	1.94	2.04	0.43	0.6	0.66	0.71		6	41-50	f	155-164	40-49	16.1-19.0	108	59	76		2.65	2.88	2.39	3.61	0.98	1.06	0.87	1.28
	7	21-30	m	165-174	70-80	25.1-28.0	135	68	68		1.48	1.88	1.58	1.89	0.39	0.63	0.46	0.64		7	61-70	m	165-174	60-69	22.1-25.0	143	74	57		2.25	2.69	2.53	2.11	0.81	0.99	0.93	0.74
	8	61-70	m	155-164	50-59	19.1-22.0	120	57	68		2.13	2.04	2.66	1.39	0.76	0.71	0.98	0.33		8	41-50	m	165-174	60-69	22.1-25.0	135	81	72		2.38	1.96	1.98	2.03	0.87	0.67	0.68	0.71
	9	31-40	f	165-174	50-59	19.1-22.0	121	80	61		2.34	2.87	1.67	1.71	0.85	1.05	0.51	0.54		9	31-40	f	155-164	40-49	16.1-19.0	113	76	67		2.45	2.78	1.57	2.27	0.89	1.02	0.45	0.82
	10	41-50	f	155-164	40-49	16.1-19.0	115	77	76		1.62	1.38	1.93	2.39	0.48	0.32	0.66	0.87		10	21-30	f	155-164	60-69	22.1-25.0	108	69	56		2.67	1.54	2.76	2.5	0.98	0.43	1.01	0.92
	11	21-30	f	155-164	40-49	16.1-19.0	123	55	79		2.38	1.97	2.09	2.19	0.87	0.68	0.74	0.78		11	61-70	f	145-154	40-49	19.1-22.0	128	81	82		2.12	2.11	1.17	1.34	0.75	0.74	0.16	0.29
	12	51-60	m	165-174	70-80	25.1-28.0	110	51	75		1.33	2.23	2.3	1.94	0.28	0.8	0.83	0.66		12	31-40	f	155-164	50-59	19.1-22.0	91	63	63		1.19	1.57	1.53	1.9	0.18	0.45	0.43	0.64
	13	51-60	f	155-164	50-59	19.1-22.0	131	84	75		1.45	1.9	1.78	2.3	0.37	0.64	0.58	0.83		13	31-40	f	155-164	40-49	19.1-22.0	138	82	79		1.78	1.52	2.13	1.77	0.58	0.42	0.75	0.57
	14	31-40	m	165-174	60-69	22.1-25.0	131	83	77		2.58	3.08	3.12	1.92	0.95	1.12	1.14	0.65		14	31-40	m	165-174	70-80	22.1-25.0	110	61	79		1.33	1.28	2.39	2.64	0.28	0.25	0.87	0.97
	15	31-40	f	155-164	50-59	19.1-22.0	111	71	81		1.61	2.13	2.33	2.49	0.48	0.76	0.84	0.91		15	31-40	f	155-164	50-59	19.1-22.0	94	56	70		2.5	2.15	2.36	2.71	0.92	0.76	0.86	1
	16	31-40	f	165-174	40-49	16.1-19.0	128	79	71		1.78	1.34	2.02	1.59	0.58	0.29	0.7	0.46		16	21-30	f	145-154	40-49	19.1-22.0	117	60	69		1.92	1.43	1.49	2.09	0.65	0.36	0.4	0.74
	17	21-30	f	155-164	60-69	25.1-28.0	103	54	65		1.56	1.48	1.72	3.41	0.44	0.39	0.55	1.23		17	41-50	m	175-190	70-80	22.1-25.0	127	79	56		1.76	1.41	1.61	1.75	0.57	0.34	0.48	0.56
	18	21-30	f	165-174	40-49	16.1-19.0	98	67	61		1.07	1.57	1.38	1.34	0.07	0.45	0.32	0.3		18	31-40	m	155-164	50-59	19.1-22.0	105	49	72		1.61	2.52	2.03	2.36	0.48	0.92	0.71	0.86
	19	21-30	m	165-174	60-69	22.1-25.0	101	58	61		2.49	1.75	1.96	1.7	0.91	0.56	0.67	0.53		19	31-40	f	145-154	40-49	16.1-19.0	118	60	78		1.8	1.87	2.2	1.73	0.59	0.63	0.79	0.55
	20	31-40	f	155-164	40-49	16.1-19.0	90	69	66		1.14	1.9	1.76	2.56	0.13	0.64	0.56	0.94		20	31-40	f	145-154	40-49	19.1-22.0	93	58	66		3.24	2.68	2.25	2.94	1.18	0.99	0.81	1.07
	21	31-40	f	155-164	40-49	16.1-19.0	98	64	77		2.54	2.73	2.75	3.26	0.93	1	1.01	1.18		21	51-60	f	155-164	50-59	19.1-22.0	116	75	74		2.2	3.2	2.31	1.14	0.79	1.16	0.84	0.13
	22	31-40	f	155-164	40-49	16.1-19.0	90	53	81		2.78	1.67	3.56	2.15	1.02	0.51	1.27	0.76		22	21-30	f	155-164	50-59	22.1-25.0	119	67	87		1.33	2.16	1.96	1.24	0.29	0.77	0.67	0.22
	23	21-30	f	155-164	50-59	19.1-22.0	98	69	83		1.07	2.09	1.94	2.02	0.53	0.74	0.66	0.7		23	21-30	m	165-174	60-69	25.1-28.0	114	62	77		1.91	2.38	1.63	1.92	0.65	0.87	0.49	0.65
	24	41-50	f	145-154	70-80	31.1-34.0	139	81	81		2.55	2.88	3.59	2.35	0.94	1.06	1.28	0.85		24	51-60	f	145-154	50-59	22.1-25.0	135	88	75		1.42	1.95	1.96	1.88	0.35	0.67	0.67	0.63
	25	41-50	f	155-164	40-49	16.1-19.0	137	82	65		1.28	1.24	1.48	1.76	0.25	0.21	0.39	0.57		25	31-40	m	155-164	50-59	22.1-25.0	101	61	79		1.99	2.47	1.97	1.59	0.69	0.91	0.68	0.47
	26	41-50	m	175-190	70-80	19.1-22.0	122	55	72		3.36	2.35	2.11	2.53	1.21	0.86	0.75	0.93		26	31-40	m	155-164	50-59	19.1-22.0	100	62	76		1.86	2.55	1.6	1.3	0.62	0.94	0.47	0.26
	27	31-40	f	155-164	50-59	19.1-22.0	129	74	79		2.25	2.86	3.3	2.71	0.81	1.05	1.19	1		27	21-30	f	155-164	70-80	31.1-34.0	92	62	52		2.03	2.41	2.35	2.74	0.71	0.88	0.86	1.01
	28	21-30	m	175-190	60-69	19.1-22.0	97	51	75		1.77	1.68	2.39	2.03	0.57	0.52	0.87	0.71		28	21-30	f	155-164	40-49	19.1-22.0	113	64	78		2.44	1.9	3.06	1.61	0.89	0.64	1.12	0.48
	29	41-50	f	145-154	50-59	22.1-25.0	100	54	70		1.84	1.8	2.1	1.88	0.61	0.59	0.74	0.63		29	31-40	f	145-154	50-59	22.1-25.0	114	79	78		1.37	1.31	1.22	1.31	0.31	0.27	0.2	0.27
	30	21-30	m	175-190	70-80	25.1-28.0	98	57	65		1.56	1.39	1.84	2.64	0.45	0.33	0.61	0.97		30	41-50	f	155-164	60-69	25.1-28.0	109	74	79		1.89	2.34	1.62	1.69	0.64	0.85	0.48	0.53
	31	41-50	f	145-154	50-59	22.1-25.0	139	71	55		2.33	2.88	2.24	1.51	0.85	1.06	0.81	0.41		31	21-30	m	175-190	70-80	22.1-25.0	136	65	73		2.28	1.91	3.06	1.79	0.82	0.65	1.12	0.58
	32	31-40	f	155-164	40-49	19.1-22.0	96	50	55		2.32	1.79	2.35	1.85	0.84	0.58	0.85	0.62		32	21-30	m	165-174	50-59	19.1-22.0	116	80	78		1.43	1.38	1.32	1.44	0.36	0.32	0.27	0.36
	33	31-40	f	155-164	50-59	19.1-22.0	103	66	62		2.24	2.94	3.49	3.07	0.81	1.08	1.25	1.12		33	41-50	f	165-174	50-59	19.1-22.0	124	77	70		1.53	1.94	1.7	1.54	0.42	0.66	0.53	0.43
	34	31-40	m	165-174	70-80	25.1-28.0	128	84	61		3.01	2.93	3.3	2.97	1.1	1.07	1.19	1.09		34	21-30	f	145-154	40-49	16.1-19.0	129	64	87		1.15	1.54	1.3	1.72	0.14	0.43	0.26	0.54
	average	36.3		162	57.4	21.7	113.147	66.9118	70.6765		1.93176	2.08735	2.24353	2.16706	0.626471	0.695588	0.765	0.742353		average	38.2		160	55.3	21.5	114.912	68.0294	71.4118		1.89412	2.00559	1.93853	1.87882	0.606471	0.662647	0.628235	0.590882
	standard deviation	10.4		7.98	11.1	3.84	15.3704	12.084	8.13045		0.591154	0.613718	0.688133	0.557698	0.29276	0.283123	0.292256	0.250043		stadard dev	11.2		9.43	10.7	2.81	14.2475	9.76228	9.43918		0.497028	0.531973	0.510075	0.565304	0.262077	0.268557	0.264191	0.2788
	BMI, body mass index; H, height; W, weight
